# Supplementary material for: Alteration of fimbria-mediated biofilm formation and virulence in the zoonotic pathogen Edwardsiella piscicida by sub-inhibitory concentrations of erythromycin exposures
Source: Microbiol Spectr. 2026 Apr 27;14(7):e00366-26. doi: 10.1128/spectrum.00366-26 (PMC13340299; doi:10.1128/spectrum.00366-26)
Supplement: Table S1 — RNA-seq data set. [file spectrum.00366-26-s0002.xlsx]

## Sheet: Legend
RNA-seq data legend
No	: Number
Locus	: Gene ID retrieved from NCBI database
baseMean	: The mean of normalized read counts for the gene across all samples included in the analysis
log2FoldChange	: Log2 fold change from the comparion of erythromycin vs none
lfcSE	: Standard error of the estimated log2 fold change
stat	: Wald test statistic for the log2 fold change
pvalue	: p-value from the Wald test
padj	: FDR-adjusted p-value
Description	: Annotations for function of genes

## Sheet: Table S1
No	Locus	baseMean	log2FoldChange	lfcSE	stat	pvalue	padj	Description
1	ETAC_RS00290	1273.5	7.18157	0.325629	22.0545	8.65654e-108	2.62639e-104	acetolactate synthase 2 catalytic subunit
2	ETAC_RS06740	634.311	4.86321	0.252383	19.2691	9.7539e-83	1.47967e-79	tRNA (mo5U34)-methyltransferase
3	ETAC_RS16150	1078.44	5.70367	0.316865	18.0003	1.93598e-72	1.95792e-69	hypothetical protein
4	ETAC_RS05480	4217.89	3.60953	0.218773	16.499	3.73203e-61	2.83074e-58	cell division protein ZipA
5	ETAC_RS10700	2640.79	4.31505	0.265639	16.244	2.46361e-59	1.49492e-56	bifunctional histidinal dehydrogenase/ histidinol dehydrogenase
6	ETAC_RS00300	457.007	5.02846	0.316727	15.8763	9.24364e-57	4.6742e-54	branched-chain amino acid aminotransferase
7	ETAC_RS11015	690.513	-4.01967	0.263073	-15.2796	1.04515e-52	4.53e-50	flavodoxin/nitric oxide synthase
8	ETAC_RS04945	14202	4.54447	0.301982	15.0488	3.51388e-51	1.33264e-48	type-1 fimbrial protein subunit
9	ETAC_RS04930	2142.08	3.13586	0.21137	14.8359	8.58562e-50	2.89431e-47	adenylate kinase
10	ETAC_RS16045	552.79	3.89007	0.26281	14.8019	1.42466e-49	4.32241e-47	transporter
11	ETAC_RS14275	1733.49	-3.37226	0.228147	-14.7811	1.9399e-49	5.3506e-47	fructose-bisphosphate aldolase
12	ETAC_RS10320	7464.36	-3.44828	0.245406	-14.0513	7.56493e-45	1.91267e-42	keto-acid formate acetyltransferase
13	ETAC_RS01180	1973.57	4.47517	0.325258	13.7588	4.5084e-43	9.77035e-41	hypothetical protein
14	ETAC_RS13220	848.941	3.16371	0.229906	13.7608	4.38429e-43	9.77035e-41	outer membrane biogenesis protein BamE
15	ETAC_RS04610	334.118	3.88558	0.284161	13.6738	1.455e-42	2.94299e-40	ACP phosphodiesterase
16	ETAC_RS10695	957.318	4.18287	0.308371	13.5644	6.51125e-42	1.2347e-39	ATP phosphoribosyltransferase
17	ETAC_RS01225	528.21	-2.95979	0.220246	-13.4386	3.59261e-41	6.41175e-39	glutathione synthetase
18	ETAC_RS09740	1421.03	3.2653	0.246323	13.2562	4.15554e-40	7.0044e-38	lysogenization regulator
19	ETAC_RS13755	794.88	2.66897	0.203991	13.0838	4.076e-39	6.50873e-37	membrane protein
20	ETAC_RS01755	4083.12	4.01944	0.307447	13.0736	4.66129e-39	7.07117e-37	50S ribosomal protein L21
21	ETAC_RS08565	2996.75	3.45673	0.264652	13.0614	5.4697e-39	7.90241e-37	phage-shock protein
22	ETAC_RS04950	2369.04	4.66327	0.357919	13.0288	8.38804e-39	1.15679e-36	fimbrial protein
23	ETAC_RS07215	694.511	-7.46828	0.578262	-12.915	3.70247e-38	4.88404e-36	tryptophan synthase subunit beta
24	ETAC_RS08515	3163.83	3.64049	0.283844	12.8257	1.17778e-37	1.48891e-35	peptidoglycan-binding protein LysM
25	ETAC_RS08355	737.777	3.09435	0.242093	12.7817	2.07614e-37	2.5196e-35	phenylalanine--tRNA ligase subunit alpha
26	ETAC_RS12365	2802.9	-3.41512	0.26998	-12.6495	1.1252e-36	1.31302e-34	dihydrolipoamide succinyltransferase
27	ETAC_RS04960	890.391	4.56125	0.36166	12.612	1.81346e-36	2.03779e-34	hypothetical protein
28	ETAC_RS10705	1625.42	3.62291	0.289641	12.5083	6.72611e-36	7.28823e-34	histidinol-phosphate aminotransferase
29	ETAC_RS16040	1476.39	3.27126	0.263216	12.4281	1.84005e-35	1.92507e-33	phosphate transporter family protein
30	ETAC_RS05265	2710.76	2.60205	0.21374	12.1739	4.28118e-34	4.3297e-32	lipoprotein
31	flgE	475.472	-5.36287	0.444121	-12.0753	1.42716e-33	1.39678e-31	NA
32	ETAC_RS03855	490.483	2.96208	0.246211	12.0307	2.45136e-33	2.32419e-31	transpeptidase
33	ETAC_RS03835	879.747	2.61812	0.219523	11.9264	8.62094e-33	7.92604e-31	NAD synthetase
34	ETAC_RS07665	2644.24	2.9521	0.248462	11.8815	1.4767e-32	1.31774e-30	heat-shock protein HtpX
35	ETAC_RS04240	331.5	-6.51304	0.552486	-11.7886	4.46836e-32	3.87343e-30	secretion protein EspA
36	ETAC_RS11460	188.466	-5.31375	0.451089	-11.7798	4.95918e-32	4.17949e-30	type VI secretion system protein EvpD
37	ETAC_RS01050	1064.59	4.25115	0.36107	11.7738	5.3293e-32	4.37003e-30	phage-shock protein
38	ETAC_RS07155	656.208	2.53078	0.215652	11.7355	8.38478e-32	6.69458e-30	cardiolipin synthase
39	ETAC_RS10990	432.501	-3.17142	0.27191	-11.6635	1.95861e-31	1.5237e-29	ribonucleotide-diphosphate reductase subunit alpha
40	ETAC_RS03075	136.491	4.13594	0.355423	11.6367	2.68347e-31	2.03541e-29	3-isopropylmalate dehydrogenase
41	ETAC_RS00495	448.193	3.18323	0.27434	11.6033	3.96718e-31	2.93571e-29	magnesium/nickel/cobalt transporter CorA
42	ETAC_RS06585	1331.88	2.19562	0.189303	11.5984	4.19674e-31	3.03164e-29	GTP-binding protein
43	ETAC_RS04230	312.547	-6.05357	0.522732	-11.5806	5.16593e-31	3.56214e-29	type III secretion protein
44	ETAC_RS07965	428.54	3.04761	0.263163	11.5807	5.16281e-31	3.56214e-29	membrane protein
45	ETAC_RS06280	1618.38	2.84348	0.248203	11.4563	2.1878e-30	1.44634e-28	ABC transporter substrate-binding protein
46	ETAC_RS07285	582.739	3.1331	0.273489	11.4561	2.19286e-30	1.44634e-28	23S rRNA pseudouridylate synthase B
47	ETAC_RS07290	881.5	2.55793	0.22462	11.3878	4.8098e-30	3.10488e-28	cobalamin synthase
48	ETAC_RS07105	3197.43	2.7991	0.248451	11.2662	1.92725e-29	1.21818e-27	DNA-binding protein
49	ETAC_RS12355	1817.56	-3.07773	0.273925	-11.2357	2.72434e-29	1.68686e-27	succinyl-CoA synthetase subunit alpha
50	ETAC_RS06820	371.321	3.04759	0.271755	11.2145	3.46286e-29	2.10126e-27	membrane protein
51	ETAC_RS01055	447.544	3.98609	0.356251	11.189	4.6168e-29	2.69373e-27	hypothetical protein
52	ETAC_RS07000	8126.68	-2.61539	0.233719	-11.1903	4.547e-29	2.69373e-27	glyceraldehyde-3-phosphate dehydrogenase
53	ETAC_RS13300	1012.32	-2.12303	0.1915	-11.0863	1.46178e-28	8.36799e-27	DNA-binding protein
54	ETAC_RS06995	993.417	-2.62925	0.238602	-11.0194	3.08048e-28	1.73077e-26	aldose 1-epimerase
55	ETAC_RS16170	367.088	3.38052	0.310306	10.8941	1.22939e-27	6.78175e-26	ketodeoxygluconokinase
56	ETAC_RS00305	274.84	4.13589	0.379785	10.8901	1.2853e-27	6.96359e-26	dihydroxy-acid dehydratase
57	ETAC_RS01205	697.773	3.15538	0.289987	10.8811	1.41877e-27	7.55182e-26	hypothetical protein
58	ETAC_RS08855	279.794	-2.67851	0.247609	-10.8175	2.8437e-27	1.48755e-25	phosphatidylserine decarboxylase
59	ETAC_RS07310	358.293	2.96168	0.274128	10.804	3.29509e-27	1.69446e-25	peptidase
60	ETAC_RS12370	8738.13	-2.54452	0.236023	-10.7808	4.24256e-27	2.14532e-25	2-oxoglutarate dehydrogenase E1 component
61	ETAC_RS05605	283.74	2.83165	0.263259	10.7561	5.5443e-27	2.75761e-25	hypothetical protein
62	ETAC_RS12045	1100.58	2.5069	0.233426	10.7396	6.63552e-27	3.24712e-25	heme ABC transporter ATP-binding protein
63	ETAC_RS11565	393.843	3.05593	0.284901	10.7263	7.65919e-27	3.68857e-25	cytochrome C
64	ETAC_RS14155	834.347	2.45659	0.23088	10.6401	1.93869e-26	9.19062e-25	site-specific recombinase XerD
65	ETAC_RS01610	1452.28	-2.36092	0.222001	-10.6347	2.0543e-26	9.44356e-25	exoribonuclease R
66	ETAC_RS04955	1654.16	4.13853	0.389107	10.636	2.02674e-26	9.44356e-25	fimbrial protein
67	ETAC_RS01445	392.356	-3.5156	0.331764	-10.5967	3.08732e-26	1.39805e-24	hypothetical protein
68	ETAC_RS05615	525.292	-2.74556	0.259577	-10.5771	3.80747e-26	1.6988e-24	malate dehydrogenase
69	ETAC_RS01045	377.091	2.83052	0.26863	10.5369	5.84138e-26	2.56851e-24	tRNA dihydrouridine synthase A
70	ETAC_RS09280	2572.7	-4.00858	0.380798	-10.5268	6.50089e-26	2.81767e-24	zinc protease
71	ETAC_RS06825	1164.29	-2.22784	0.21277	-10.4707	1.17822e-25	5.03482e-24	pyruvate kinase
72	ETAC_RS06985	593.45	2.1474	0.205166	10.4667	1.22891e-25	5.17848e-24	MltA-interacting protein MipA
73	ETAC_RS06165	1055.45	2.21895	0.212294	10.4523	1.43066e-25	5.94604e-24	polymyxin resistance protein ArnC, glycosyl transferase
74	ETAC_RS05870	98.2596	-6.46281	0.620467	-10.416	2.09478e-25	8.41381e-24	flagellar biosynthesis protein FlgB
75	ETAC_RS11470	122.638	-4.20232	0.403469	-10.4155	2.10761e-25	8.41381e-24	type VI secretion system protein EvpF
76	putA	2912.06	-2.91583	0.280341	-10.401	2.45285e-25	9.66487e-24	NA
77	ETAC_RS01365	1085.61	-3.17616	0.306717	-10.3553	3.9582e-25	1.53964e-23	C4-dicarboxylate ABC transporter
78	ETAC_RS02265	680.689	2.84787	0.277658	10.2567	1.10361e-24	4.2384e-23	tRNA threonylcarbamoyladenosine modification protein TsaD
79	ETAC_RS08605	450.75	-2.48619	0.242436	-10.255	1.12374e-24	4.2618e-23	trans-2-enoyl-CoA reductase
80	ETAC_RS16905	643.614	2.32584	0.22684	10.2532	1.14499e-24	4.28877e-23	GTP-binding protein
81	ETAC_RS02725	837.136	2.43144	0.237458	10.2394	1.32014e-24	4.88452e-23	hypothetical protein
82	ETAC_RS13090	19331.2	-3.30589	0.324832	-10.1772	2.50617e-24	9.16109e-23	hypothetical protein
83	ETAC_RS14290	1564.54	-2.179	0.214412	-10.1627	2.90976e-24	1.05098e-22	transketolase
84	ETAC_RS04935	389.98	3.01083	0.297666	10.1148	4.74987e-24	1.69542e-22	Ferrochelatase protoheme ferro-lyase
85	ETAC_RS05420	442.578	3.02409	0.29928	10.1045	5.27387e-24	1.86057e-22	hypothetical protein
86	ETAC_RS08385	353.766	2.17801	0.21599	10.0839	6.51178e-24	2.27089e-22	hypothetical protein
87	ETAC_RS12360	3317.38	-2.94604	0.292869	-10.0592	8.36494e-24	2.884e-22	malate--CoA ligase subunit beta
88	ETAC_RS11455	305.009	-5.28497	0.525738	-10.0525	8.95891e-24	3.05408e-22	type VI secretion protein
89	ETAC_RS04765	733.851	2.72688	0.272554	10.0049	1.44975e-23	4.88728e-22	hypothetical protein
90	ETAC_RS09120	192.331	3.74579	0.377167	9.93139	3.0399e-23	1.01352e-21	cobalt transporter CbiN
91	ETAC_RS05415	1855.38	-2.18529	0.220258	-9.92152	3.35615e-23	1.1068e-21	malic enzyme
92	ETAC_RS08545	689.814	2.63484	0.265888	9.90959	3.78192e-23	1.2338e-21	hypothetical protein
93	ETAC_RS06350	590.834	-2.33338	0.235532	-9.90684	3.88735e-23	1.25471e-21	iron-containing alcohol dehydrogenase
94	ETAC_RS06320	7312.76	2.12468	0.21451	9.90482	3.96668e-23	1.26683e-21	iron ABC transporter substrate-binding protein
95	ETAC_RS00755	1700.8	2.33253	0.235992	9.88394	4.8875e-23	1.54465e-21	50S ribosomal protein L10
96	ETAC_RS03635	7194.17	2.33307	0.238916	9.76521	1.58775e-22	4.91554e-21	30S ribosomal protein S2
97	ETAC_RS02545	1964.35	2.59074	0.2656	9.75429	1.76833e-22	5.41931e-21	hypothetical protein
98	ETAC_RS06590	440.27	2.52824	0.259439	9.74504	1.93695e-22	5.8767e-21	peptidyl-tRNA hydrolase
99	ETAC_RS03795	700.585	-2.24751	0.230862	-9.7353	2.13179e-22	6.4038e-21	alcohol dehydrogenase
100	ETAC_RS06385	1172.93	-4.57652	0.471284	-9.71075	2.71346e-22	7.99285e-21	methyl-accepting chemotaxis protein I
101	ETAC_RS04225	100.14	-5.03835	0.519672	-9.69524	3.15906e-22	9.21596e-21	protein EseD
102	ETAC_RS13180	177.614	2.69422	0.279086	9.65374	4.73945e-22	1.36948e-20	branched-chain amino acid transporter
103	ETAC_RS10865	517.591	2.1396	0.222062	9.63516	5.68043e-22	1.62589e-20	16S rRNA pseudouridylate synthase
104	ETAC_RS08560	570.44	4.53035	0.470684	9.62505	6.26778e-22	1.77724e-20	phage-shock protein
105	ETAC_RS07210	214.583	-5.78648	0.601289	-9.62346	6.36556e-22	1.78825e-20	tryptophan synthase subunit alpha
106	ETAC_RS02500	450.248	2.59852	0.270081	9.62127	6.50216e-22	1.80987e-20	organic solvent ABC transporter ATP-binding protein
107	ETAC_RS06400	184.961	-3.18025	0.331296	-9.59942	8.0396e-22	2.21747e-20	two-component system protein-glutamate methylesterase response regulator
108	ETAC_RS10825	292.655	2.1992	0.22934	9.58927	8.87125e-22	2.42481e-20	ADP-ribose pyrophosphatase
109	ETAC_RS06390	428.897	-3.67649	0.387138	-9.49659	2.16868e-21	5.79271e-20	methyl-accepting chemotaxis protein
110	ETAC_RS11450	268.031	-3.76549	0.396525	-9.49622	2.17656e-21	5.79271e-20	type VI secretion protein EvpB
111	ETAC_RS06640	1296.98	2.93116	0.309189	9.48017	2.53878e-21	6.64022e-20	2-dehydro-3-deoxyphosphooctonate aldolase
112	ETAC_RS10150	175.435	-5.84238	0.616273	-9.48018	2.53836e-21	6.64022e-20	flagellar hook-length control protein
113	ETAC_RS12205	281.3	-2.81883	0.297382	-9.47882	2.57167e-21	6.66877e-20	molybdate transporter ATP-binding protein
114	ETAC_RS10615	1424.48	2.17172	0.229462	9.4644	2.95242e-21	7.59121e-20	transporter
115	ETAC_RS15050	464.778	2.34585	0.248327	9.44663	3.499e-21	8.92098e-20	tRNA-dihydrouridine synthase B
116	ETAC_RS00310	181.486	2.90892	0.309611	9.39539	5.70084e-21	1.44136e-19	threonine dehydratase
117	ETAC_RS09095	466.218	2.30065	0.245626	9.36649	7.49865e-21	1.88024e-19	pre-peptidase
118	ETAC_RS07225	215.285	-5.90463	0.631055	-9.35675	8.22273e-21	2.0449e-19	anthranilate phosphoribosyltransferase
119	ETAC_RS13095	2066.56	-2.17924	0.233456	-9.33468	1.01292e-20	2.49854e-19	enolase
120	ETAC_RS10710	996.682	2.52129	0.270682	9.31457	1.22448e-20	2.99602e-19	imidazoleglycerol-phosphate dehydratase
121	ETAC_RS14480	2415.83	-2.85605	0.307446	-9.2896	1.54869e-20	3.75897e-19	hydrogenase
122	ETAC_RS00220	531.102	2.2251	0.239804	9.27881	1.71389e-20	4.06246e-19	3-deoxy-D-manno-octulosonic acid transferase
123	ETAC_RS03250	252.478	2.6448	0.284994	9.28023	1.6912e-20	4.06246e-19	hypothetical protein
124	ETAC_RS08490	509.586	2.52591	0.272223	9.27882	1.71358e-20	4.06246e-19	nicotinate-nucleotide--dimethylbenzimidazole phosphoribosyltransferase
125	ETAC_RS15525	438.667	2.81583	0.303534	9.27682	1.74611e-20	4.10675e-19	lysis protein
126	ETAC_RS10130	123.614	-5.67406	0.612968	-9.25671	2.10833e-20	4.92052e-19	flagellar motor switch protein FliG
127	ETAC_RS15970	169.543	2.54944	0.276132	9.23271	2.63872e-20	6.11136e-19	hypothetical protein
128	rumB	271.988	2.40789	0.260857	9.23066	2.68958e-20	6.18195e-19	NA
129	ETAC_RS04210	116.713	-3.31101	0.36039	-9.18732	4.02746e-20	9.18745e-19	hypothetical protein
130	ETAC_RS13760	346.274	2.43404	0.265325	9.17379	4.56654e-20	1.03395e-18	hypothetical protein
131	ETAC_RS09855	452.947	2.0969	0.228847	9.16287	5.05352e-20	1.13573e-18	membrane protein
132	ETAC_RS17105	576.137	2.23839	0.24459	9.15159	5.6101e-20	1.25155e-18	bifunctional N-acetylglucosamine-1-phosphate uridyltransferase/glucosamine-1-phosphate acetyltransferase
133	fliA	69.5564	-4.90948	0.537697	-9.13058	6.81331e-20	1.50888e-18	NA
134	ETAC_RS14390	358.681	2.36368	0.259787	9.09852	9.1569e-20	1.99871e-18	nicotinamide riboside transporter PnuC
135	ETAC_RS15975	659.789	2.54157	0.279958	9.07841	1.10172e-19	2.38758e-18	membrane protein
136	flgF	195.393	-4.15599	0.459425	-9.04607	1.48206e-19	3.18906e-18	NA
137	ETAC_RS15485	2668.94	-2.36516	0.261727	-9.03673	1.61426e-19	3.44906e-18	elongation factor G
138	ETAC_RS10125	187.227	-5.41133	0.600382	-9.01315	2.00218e-19	4.24797e-18	flagellar MS-ring protein
139	ETAC_RS01160	155.144	2.46032	0.273424	8.99821	2.29424e-19	4.83384e-18	A/G-specific adenine glycosylase
140	ETAC_RS05625	653.971	3.15621	0.352151	8.96266	3.16928e-19	6.63145e-18	hypothetical protein
141	ETAC_RS01450	3737.99	-2.49062	0.278896	-8.93027	4.24958e-19	8.83099e-18	amino acid dehydrogenase
142	ETAC_RS10220	279.861	2.14291	0.240261	8.9191	4.70073e-19	9.70205e-18	S-adenosyl-L-methionine-dependent methyltransferase
143	ETAC_RS09880	399.609	2.62995	0.295179	8.90967	5.11826e-19	1.04924e-17	membrane protein
144	ETAC_RS04235	90.3426	-6.4873	0.728272	-8.90779	5.20593e-19	1.06005e-17	type III secretion protein
145	ETAC_RS03665	356.388	2.7498	0.310431	8.85801	8.14527e-19	1.63661e-17	CDP-diglyceride synthase
146	ETAC_RS09950	1129.94	2.52748	0.285542	8.85154	8.63184e-19	1.71873e-17	malonyl CoA-ACP transacylase
147	ETAC_RS11520	214.585	2.48337	0.280572	8.85108	8.66729e-19	1.71873e-17	penicillin-insensitive murein endopeptidase
148	lolA	371.662	2.31691	0.262157	8.8379	9.75328e-19	1.90913e-17	NA
149	ETAC_RS02810	453.504	2.28589	0.258738	8.83476	1.00314e-18	1.95098e-17	bifunctional aspartokinase I/homoserine dehydrogenase I
150	ETAC_RS05710	2277.47	2.15334	0.244175	8.81883	1.15662e-18	2.23516e-17	deoxycytidine triphosphate deaminase
151	ETAC_RS17085	1783.23	-2.09037	0.239321	-8.73457	2.44579e-18	4.66699e-17	ATP synthase subunit alpha
152	ETAC_RS11145	714.108	2.38737	0.274656	8.69221	3.55471e-18	6.74061e-17	cytochrome B561
153	ETAC_RS15860	282.27	-2.29709	0.264444	-8.68649	3.738e-18	7.04415e-17	maltodextrin phosphorylase
154	ETAC_RS05765	630.676	2.04501	0.2365	8.64696	5.28911e-18	9.90566e-17	nucleotide sugar epimerase
155	ETAC_RS02880	974.95	2.48294	0.287322	8.64167	5.53982e-18	1.03115e-16	transcriptional regulator
156	ETAC_RS06325	2834.26	2.08396	0.242237	8.60298	7.76743e-18	1.43697e-16	MFS transporter
157	ETAC_RS05115	42.6948	-4.47031	0.523464	-8.53986	1.3438e-17	2.47097e-16	two-component system response regulator
158	ETAC_RS10955	60.9884	-3.0787	0.361104	-8.5258	1.51754e-17	2.77363e-16	ABC transporter permease
159	ETAC_RS00370	211.786	2.12782	0.250132	8.50677	1.78848e-17	3.24925e-16	UDP-N-acetyl-D-mannosamine dehydrogenase
160	ETAC_RS09905	229.822	2.37733	0.281102	8.45719	2.73887e-17	4.94627e-16	PTS glucose transporter subunit IIBC
161	ETAC_RS17470	1538.7	-3.44675	0.408327	-8.44115	3.1423e-17	5.64127e-16	NA
162	ETAC_RS13515	62.4523	-3.09042	0.36738	-8.41204	4.02941e-17	7.19131e-16	endopeptidase IV
163	ETAC_RS09870	170.661	2.2537	0.267944	8.41109	4.06213e-17	7.20731e-16	orotidine 5'-phosphate decarboxylase
164	ETAC_RS05020	397.814	2.31306	0.278623	8.30177	1.02569e-16	1.78848e-15	3-phenylpropionic acid MFS transporter
165	ETAC_RS00320	280.017	2.61728	0.317068	8.25462	1.52392e-16	2.64204e-15	ketol-acid reductoisomerase
166	ETAC_RS14470	476.747	-2.6226	0.318988	-8.22162	2.00764e-16	3.44135e-15	hydrogenase 1 b-type cytochrome subunit
167	ETAC_RS11445	71.4889	-4.25512	0.518464	-8.20718	2.26453e-16	3.85988e-15	type VI secretion protein
168	ETAC_RS07230	98.0098	-4.48875	0.547746	-8.19494	2.5071e-16	4.22585e-15	Anthranilate synthase amidotransferase component TrpAb
169	ETAC_RS08525	13225.9	-2.22998	0.272687	-8.17779	2.89103e-16	4.84606e-15	lipid hydroperoxide peroxidase
170	ETAC_RS16675	1248.19	2.5781	0.316951	8.13405	4.15192e-16	6.88356e-15	Rhodanese-like domain-containing protein
171	ETAC_RS11375	139.887	2.33256	0.288664	8.08054	6.44783e-16	1.05744e-14	membrane protein
172	ETAC_RS05840	80.3158	-3.9156	0.485257	-8.06913	7.08009e-16	1.15489e-14	flagellar biosynthesis protein FlhB
173	ETAC_RS11285	359.535	-3.26424	0.406544	-8.02924	9.80758e-16	1.59124e-14	phosphate acetyltransferase
174	ETAC_RS15590	311.668	2.04431	0.254954	8.01836	1.07169e-15	1.72953e-14	tryptophanyl-tRNA synthetase
175	ETAC_RS11410	8594.66	2.55626	0.319034	8.01249	1.12407e-15	1.79496e-14	beta-ketoacyl synthase
176	ETAC_RS04330	85.5612	-3.79263	0.473396	-8.01154	1.13285e-15	1.7995e-14	threonine dehydratase
177	ETAC_RS02830	411.678	2.41678	0.3028	7.98143	1.44649e-15	2.28576e-14	sodium:alanine symporter
178	gpmA	1028.04	-3.14252	0.394064	-7.97465	1.52815e-15	2.40228e-14	NA
179	ETAC_RS11485	85.3806	-3.98612	0.501294	-7.95165	1.8405e-15	2.87839e-14	type VI secretion protein
180	ETAC_RS16050	138.875	2.73723	0.344696	7.94099	2.00569e-15	3.12064e-14	universal stress protein B
181	ETAC_RS08020	446.073	-3.66578	0.463258	-7.91306	2.51146e-15	3.8679e-14	methyl-accepting chemotaxis protein
182	ETAC_RS17090	264.002	-2.22906	0.281836	-7.90906	2.5933e-15	3.97378e-14	ATP synthase subunit gamma
183	ETAC_RS08190	110.31	2.79567	0.354414	7.88815	3.06687e-15	4.67582e-14	heat-inducible protein
184	ETAC_RS15960	139.008	2.5588	0.325919	7.85103	4.12639e-15	6.25974e-14	membrane protein
185	flgD	52.4348	-5.20286	0.663518	-7.84132	4.45821e-15	6.72946e-14	NA
186	ETAC_RS10555	217.193	-2.75727	0.351703	-7.83977	4.51357e-15	6.77929e-14	arginine ABC transporter substrate-binding protein
187	artP	182.366	-2.91536	0.371958	-7.83786	4.58287e-15	6.84947e-14	NA
188	ETAC_RS08325	423.198	2.12174	0.272869	7.77567	7.50468e-15	1.11069e-13	endopeptidase
189	ETAC_RS10100	396.926	2.04263	0.262825	7.77183	7.73606e-15	1.13938e-13	hypothetical protein
190	ETAC_RS12445	473.303	2.8674	0.369721	7.75559	8.79337e-15	1.28884e-13	membrane protein
191	ETAC_RS04110	3067.78	-3.15097	0.406837	-7.74505	9.55457e-15	1.38701e-13	tryptophanase
192	ETAC_RS00850	4640.47	-2.44263	0.316141	-7.72641	1.10623e-14	1.59066e-13	acetyl-CoA synthetase
193	ETAC_RS04580	166.004	2.23181	0.289623	7.70592	1.29906e-14	1.85912e-13	branched-chain amino acid ABC transporter substrate-binding protein
194	ETAC_RS01600	987.241	-2.94104	0.381728	-7.70454	1.31312e-14	1.87042e-13	adenylosuccinate synthetase
195	ETAC_RS11495	51.7009	-3.47167	0.453052	-7.66285	1.81848e-14	2.53085e-13	type VI secretion system protein EvpK
196	ETAC_RS03775	601.71	2.05698	0.269644	7.62853	2.37442e-14	3.25651e-13	lipoprotein involved with copper homeostasis and adhesion
197	ETAC_RS05895	118.345	-3.68648	0.483277	-7.62808	2.38281e-14	3.25651e-13	flagellar basal body rod protein FlgG
198	ETAC_RS01470	296.849	2.0644	0.27113	7.61407	2.65588e-14	3.61343e-13	elongation factor P
199	ETAC_RS00695	173.236	2.02487	0.265986	7.61267	2.68498e-14	3.63672e-13	UDP-N-acetylenolpyruvoylglucosamine reductase
200	ETAC_RS16370	639.072	-2.11597	0.277985	-7.61183	2.70249e-14	3.64416e-13	ATP-dependent protease ATPase subunit HslU
201	ETAC_RS06405	112.083	-2.7907	0.368808	-7.5668	3.82527e-14	5.13534e-13	chemotaxis protein CheY
202	ETAC_RS05630	79.5411	2.6344	0.349886	7.5293	5.10115e-14	6.75847e-13	hypothetical protein
203	ETAC_RS08610	242.498	-2.22255	0.295412	-7.52356	5.33051e-14	7.03164e-13	AMP nucleosidase
204	ETAC_RS06550	66.6853	-3.27377	0.435839	-7.51143	5.84835e-14	7.68133e-13	nickel ABC transporter substrate-binding protein
205	ETAC_RS11480	137.388	-3.78879	0.505912	-7.48903	6.93848e-14	8.9963e-13	type VI secretion system protein EvpH
206	ETAC_RS04335	156.895	-2.7519	0.367608	-7.48598	7.10156e-14	9.16857e-13	threonine/serine transporter TdcC
207	ETAC_RS06460	411.299	3.0262	0.406638	7.44199	9.91835e-14	1.26972e-12	fumarylacetoacetate hydrolase
208	ETAC_RS02005	410.694	2.37971	0.3205	7.42501	1.12775e-13	1.41975e-12	tellurium resistance protein TerC
209	ETAC_RS02505	116.35	2.44691	0.329921	7.41665	1.20124e-13	1.49368e-12	ABC transporter permease
210	ETAC_RS08550	177.045	3.32337	0.448074	7.41701	1.19796e-13	1.49368e-12	hypothetical protein
211	ETAC_RS03080	71.0354	2.99186	0.405133	7.38488	1.52596e-13	1.85934e-12	2-isopropylmalate synthase
212	ETAC_RS12440	197.767	2.43776	0.330401	7.37817	1.60475e-13	1.94752e-12	hypothetical protein
213	ETAC_RS09925	139.315	2.1272	0.288537	7.37236	1.67633e-13	2.01825e-12	aminodeoxychorismate lyase
214	ETAC_RS10165	51.3589	-5.13427	0.698586	-7.34952	1.98918e-13	2.36673e-12	flagellar motor switch protein FliN
215	ETAC_RS11500	37.2112	-3.5287	0.481329	-7.33115	2.28182e-13	2.70432e-12	type VI secretion protein
216	ETAC_RS08555	263.663	3.40525	0.465688	7.31229	2.6263e-13	3.08845e-12	transcriptional regulator
217	ETAC_RS00575	1518.35	-2.20057	0.302324	-7.27886	3.3666e-13	3.91351e-12	uridine phosphorylase
218	ETAC_RS14040	1097.53	-2.12638	0.292569	-7.26796	3.64952e-13	4.2262e-12	hydrogenase expression protein HupJ
219	ETAC_RS04890	317.174	2.2218	0.305773	7.26618	3.69803e-13	4.26609e-12	prephenate dehydrogenase
220	ETAC_RS07275	554.707	2.15566	0.297395	7.24848	4.21469e-13	4.8437e-12	DNA polymerase III subunit theta
221	ETAC_RS05985	120.975	2.99882	0.414082	7.24208	4.41851e-13	5.03975e-12	hypothetical protein
222	ETAC_RS10755	479.879	-3.02279	0.418035	-7.23096	4.79579e-13	5.44959e-12	tryptophan permease
223	ETAC_RS12040	264.128	2.17342	0.30114	7.21729	5.30347e-13	6.00401e-12	ecotin
224	ETAC_RS11505	37.3082	-3.54247	0.49625	-7.13848	9.43715e-13	1.05654e-11	type VI secretion protein
225	ETAC_RS12490	535.458	2.5662	0.363926	7.05141	1.77108e-12	1.9469e-11	protein Esterase YbfF
226	ETAC_RS04115	129.383	-2.18646	0.310248	-7.04745	1.82228e-12	1.99596e-11	transcriptional regulator
227	ETAC_RS12000	65.3303	2.77496	0.395329	7.01936	2.22882e-12	2.41509e-11	hypothetical protein
228	ETAC_RS01235	46.3042	3.90547	0.562048	6.94864	3.68831e-12	3.84244e-11	DNA-specific endonuclease I
229	ETAC_RS09200	278.603	2.68101	0.385853	6.94826	3.69806e-12	3.84244e-11	peptide transporter
230	ETAC_RS05845	82.5682	-3.73199	0.537168	-6.94752	3.71767e-12	3.84963e-11	flagellar biosynthesis protein FlhA
231	ETAC_RS13215	1250.61	2.94362	0.42583	6.91265	4.75698e-12	4.82698e-11	DNA repair protein RecN
232	ETAC_RS02365	169.67	-2.10024	0.304923	-6.88776	5.66784e-12	5.71303e-11	16S ribosomal RNA m2G1207 methyltransferase
233	fliJ	40.4351	-6.77877	0.984732	-6.88387	5.82464e-12	5.85164e-11	NA
234	ETAC_RS12340	2028.2	2.54629	0.37133	6.8572	7.02246e-12	6.98562e-11	hypothetical protein
235	ETAC_RS06410	242.331	-2.87183	0.41894	-6.85499	7.13166e-12	7.07107e-11	chemotaxis protein CheZ
236	ETAC_RS06635	103.71	2.42488	0.354409	6.84205	7.80655e-12	7.68996e-11	hypothetical protein
237	folA	52.5182	2.75971	0.40527	6.80956	9.79004e-12	9.58161e-11	NA
238	ETAC_RS09865	106.216	2.45582	0.361303	6.79711	1.06738e-11	1.0413e-10	translation initiation factor SUI1-like protein
239	ETAC_RS16180	4534.26	2.2132	0.327741	6.75289	1.44927e-11	1.38778e-10	C4-dicarboxylate ABC transporter
240	ETAC_RS16275	119.093	2.05382	0.304482	6.7453	1.52709e-11	1.45698e-10	transcriptional regulator
241	ETAC_RS08860	131.8	-2.0477	0.304139	-6.73278	1.66448e-11	1.57814e-10	arginine:agmatine antiporter
242	ETAC_RS09155	79.9491	-2.49055	0.369995	-6.73131	1.68137e-11	1.57946e-10	cobalt-precorrin-4 C(11)-methyltransferase
243	ETAC_RS10715	137.497	2.65148	0.393887	6.73159	1.67818e-11	1.57946e-10	imidazole glycerol phosphate synthase subunit HisH
244	ETAC_RS05700	321.578	2.44904	0.364375	6.72121	1.80226e-11	1.68767e-10	uridine/cytidine kinase
245	ETAC_RS02955	66.9905	2.40007	0.357146	6.72013	1.81566e-11	1.69499e-10	hypothetical protein
246	ETAC_RS16010	90.2773	-2.42901	0.362715	-6.69676	2.13094e-11	1.97112e-10	formate dehydrogenase accessory protein FdhE
247	ETAC_RS04415	190.374	-2.24604	0.335831	-6.688	2.2624e-11	2.08003e-10	formate acetyltransferase 2
248	ETAC_RS00295	36.9554	8.24499	1.2372	6.66423	2.66054e-11	2.43869e-10	acetolactate synthase
249	ETAC_RS07545	315.307	2.494	0.374774	6.65469	2.83892e-11	2.58657e-10	hypothetical protein
250	ETAC_RS00485	114.68	-2.27887	0.343995	-6.62471	3.47921e-11	3.14164e-10	2-haloalkanoic acid dehalogenase
251	ETAC_RS04715	39.6958	3.66994	0.556491	6.59478	4.25876e-11	3.83415e-10	phosphatidylglycerophosphatase A
252	ETAC_RS03930	90.4768	-2.43003	0.368857	-6.58799	4.45806e-11	3.97817e-10	NADP-dependent oxidoreductase
253	ETAC_RS02585	125.273	2.69312	0.410888	6.55438	5.58745e-11	4.95682e-10	N-acetylmannosamine-6-phosphate 2-epimerase
254	ETAC_RS00630	445.773	-2.35493	0.361045	-6.52254	6.91256e-11	6.07904e-10	delta-aminolevulinic acid dehydratase
255	ETAC_RS08640	113.131	2.4859	0.381632	6.51387	7.32397e-11	6.40372e-10	putrescine/spermidine ABC transporter permease
256	ETAC_RS13065	547.526	2.05925	0.317823	6.47922	9.21962e-11	7.96932e-10	oxidoreductase
257	ETAC_RS14050	473.521	-2.14557	0.33125	-6.4772	9.3438e-11	8.05372e-10	hydrogenase formation protein HypD
258	fis	58.0784	2.25764	0.350327	6.44437	1.1608e-10	9.8929e-10	NA
259	ETAC_RS09750	144.685	-2.07284	0.321834	-6.44073	1.189e-10	1.01048e-09	GntR family transcriptional regulator
260	ETAC_RS09015	74.6255	-4.45584	0.691871	-6.44028	1.19251e-10	1.01063e-09	Vibrioferrin amide bond forming protein PvsB
261	ETAC_RS14860	60.7401	-3.87638	0.603128	-6.42713	1.30036e-10	1.09896e-09	ornithine carbamoyltransferase
262	ETAC_RS02525	47.0894	2.86486	0.446035	6.42295	1.3366e-10	1.12334e-09	hypothetical protein
263	ETAC_RS05000	67.0064	-2.05502	0.320298	-6.41598	1.39924e-10	1.17273e-09	membrane protein
264	ETAC_RS16810	94.5532	-3.07326	0.481562	-6.38186	1.7495e-10	1.45027e-09	argininosuccinate synthase
265	ETAC_RS10135	28.1982	-5.94159	0.931659	-6.37743	1.80083e-10	1.48876e-09	flagellar assembly protein H
266	ETAC_RS14395	65.5772	-2.41726	0.379445	-6.37053	1.88373e-10	1.55305e-09	Aminoglycoside 6'-N-acetyltransferase
267	ETAC_RS06380	76.0843	-2.81857	0.442486	-6.36985	1.89219e-10	1.5558e-09	purine-binding chemotaxis protein
268	ETAC_RS05430	128.872	-2.06352	0.324791	-6.35338	2.10637e-10	1.72722e-09	coproporphyrinogen III oxidase
269	ETAC_RS03505	81.4913	-2.22671	0.35246	-6.31762	2.65618e-10	2.15477e-09	N-acetylglutamate synthase
270	ETAC_RS06650	122.659	-2.64885	0.419768	-6.31029	2.78515e-10	2.24738e-09	hypothetical protein
271	ETAC_RS06930	248.816	2.0378	0.323511	6.29902	2.99534e-10	2.41058e-09	disulfide bond formation protein DsbB
272	ETAC_RS02335	3502.85	2.13565	0.340545	6.27127	3.58117e-10	2.85178e-09	3,4-dihydroxy-2-butanone 4-phosphate synthase
273	ETAC_RS10025	115.111	2.30163	0.367222	6.26769	3.66455e-10	2.91053e-09	LysR family transcriptional regulator
274	ETAC_RS07465	44.0679	-2.32135	0.371486	-6.24883	4.13526e-10	3.26728e-09	nickel ABC transporter permease
275	ETAC_RS03360	53.3961	-2.49595	0.400491	-6.23223	4.59847e-10	3.62384e-09	PTS N-acetylgalactosamine transporter subunit IID
276	ETAC_RS11490	20.8246	-4.24186	0.68348	-6.20627	5.42565e-10	4.26462e-09	type VI secretion protein
277	ETAC_RS14780	771.372	2.01295	0.324579	6.20174	5.58431e-10	4.37798e-09	transpeptidase
278	ETAC_RS09150	56.0315	-2.58305	0.417305	-6.18983	6.02296e-10	4.6976e-09	cobalamin biosynthesis protein CbiG
279	ETAC_RS10085	2319.66	-3.0737	0.498264	-6.16882	6.88019e-10	5.32512e-09	flagellar hook-associated protein FliD
280	ETAC_RS04345	227.81	-2.28435	0.370726	-6.16183	7.19098e-10	5.55151e-09	keto-acid formate acetyltransferase
281	ETAC_RS02815	574.519	2.46691	0.401888	6.13831	8.34025e-10	6.35787e-09	homoserine kinase
282	ETAC_RS10160	58.4769	-2.99282	0.490566	-6.10075	1.05569e-09	8.00742e-09	flagellar motor switch protein FliM
283	flgI	42.1633	-4.06109	0.66828	-6.07694	1.22501e-09	9.19968e-09	NA
284	ETAC_RS06535	38.5702	-3.63477	0.599613	-6.06185	1.34565e-09	1.00312e-08	nickel transporter ATP-binding protein NikD
285	ETAC_RS10835	41.5169	-2.73078	0.451027	-6.05458	1.40783e-09	1.0469e-08	glutamine ABC transporter permease
286	ETAC_RS07850	71.8231	2.14376	0.354539	6.04661	1.47927e-09	1.092e-08	electron transporter RnfB
287	ETAC_RS05225	136.061	-2.08536	0.346064	-6.02592	1.68149e-09	1.22931e-08	GntR family transcriptional regulator
288	ETAC_RS09860	128.565	2.09341	0.347664	6.02136	1.7296e-09	1.26144e-08	lipoprotein
289	ETAC_RS06675	386.219	-2.00237	0.332912	-6.01469	1.80227e-09	1.30503e-08	glyoxylate reductase
290	ETAC_RS01760	594.785	2.07542	0.345252	6.01131	1.84028e-09	1.32541e-08	50S ribosomal protein L27
291	ETAC_RS16100	327.499	-2.12034	0.353921	-5.991	2.08552e-09	1.49233e-08	ribulokinase
292	ETAC_RS04490	123.514	-2.09831	0.352056	-5.96016	2.51998e-09	1.79054e-08	N-acetylmannosamine kinase
293	ETAC_RS13765	385.1	-2.06696	0.347331	-5.95096	2.66571e-09	1.88526e-08	S-ribosylhomocysteinase
294	ETAC_RS07120	51.8454	2.30053	0.390727	5.88781	3.91348e-09	2.6682e-08	membrane protein
295	ETAC_RS16815	34.9052	-3.612	0.613786	-5.88478	3.98588e-09	2.7054e-08	acetylglutamate kinase
296	ETAC_RS10095	70.0747	-3.37617	0.575866	-5.86276	4.55232e-09	3.06927e-08	flagellar protein FliT
297	ETAC_RS15425	116.76	3.03102	0.518557	5.84511	5.06249e-09	3.39814e-08	30S ribosomal protein S17
298	ETAC_RS04420	56.6595	-2.48667	0.42725	-5.82017	5.87867e-09	3.91138e-08	pyruvate formate-lyase activating enzyme
299	ETAC_RS14080	217.691	-3.01421	0.519891	-5.79777	6.72019e-09	4.42279e-08	exported sulfatase
300	ETAC_RS02050	143.497	-2.13088	0.367661	-5.79576	6.80136e-09	4.46652e-08	pyruvate formate-lyase
301	ETAC_RS09030	45.4015	-4.50645	0.784354	-5.74544	9.16841e-09	5.90593e-08	Vibrioferrin decarboxylase PvsE
302	ETAC_RS04215	41.819	-3.1144	0.542779	-5.73788	9.58707e-09	6.14721e-08	protein EscB
303	ETAC_RS07220	135.062	-6.68189	1.16552	-5.73298	9.86812e-09	6.28989e-08	bifunctional indole-3-glycerol phosphate synthase/phosphoribosylanthranilate isomerase
304	ETAC_RS12055	191.208	-3.54196	0.619324	-5.71907	1.07111e-08	6.78443e-08	chemotaxis protein
305	motB	194.453	-2.82083	0.494806	-5.70088	1.19187e-08	7.47135e-08	NA
306	ETAC_RS10000	82.3487	-2.47149	0.434564	-5.68729	1.29069e-08	8.04099e-08	antibiotic biosynthesis monooxygenase
307	fxsA	96.2127	2.2501	0.395839	5.68437	1.31295e-08	8.16291e-08	NA
308	ETAC_RS10830	136.132	-2.39128	0.428368	-5.58231	2.37339e-08	1.44887e-07	glutamine ABC transporter substrate-binding protein
309	ETAC_RS06365	138.291	-2.31921	0.416573	-5.56736	2.58626e-08	1.56934e-07	flagellar motor protein MotA
310	ETAC_RS08595	27.4223	-2.78944	0.503504	-5.54004	3.02394e-08	1.81676e-07	peptide ABC transporter ATP-binding protein
311	ETAC_RS10080	2335.53	-4.76535	0.860632	-5.53704	3.07635e-08	1.84459e-07	flagellar biosynthesis protein
312	ETAC_RS12820	159.085	2.08143	0.377392	5.51531	3.48174e-08	2.0713e-07	transcriptional regulator
313	flgL	121.948	-2.95772	0.537667	-5.50102	3.77607e-08	2.22891e-07	NA
314	ETAC_RS06540	25.3252	-2.76244	0.505948	-5.45994	4.76291e-08	2.77364e-07	nickel transporter permease NikC
315	ETAC_RS05900	62.2666	-2.76257	0.510143	-5.41529	6.11897e-08	3.52946e-07	flagellar basal body L-ring protein
316	ETAC_RS17265	24.7346	-3.65143	0.680779	-5.36361	8.15743e-08	4.61747e-07	NA
317	ETAC_RS12405	53.1051	2.81578	0.525542	5.35787	8.42081e-08	4.7494e-07	acetyltransferase
318	ETAC_RS05910	45.4042	-3.70713	0.694075	-5.34111	9.23815e-08	5.16179e-07	flagellar rod assembly protein FlgJ
319	ETAC_RS10090	164.838	-2.9637	0.557059	-5.32026	1.03617e-07	5.71588e-07	flagellar export chaperone FliS
320	ETAC_RS16095	59.9286	-2.02234	0.38056	-5.31411	1.07182e-07	5.88049e-07	sugar ABC transporter permease
321	ETAC_RS08925	31.1283	2.60469	0.490556	5.30967	1.09827e-07	6.00386e-07	capsular polysaccharide synthesis enzyme CpsB
322	ETAC_RS06425	70.5463	2.08724	0.395292	5.28025	1.29005e-07	6.97685e-07	membrane protein
323	ETAC_RS04245	159.426	-5.65849	1.07346	-5.27126	1.35489e-07	7.30147e-07	hypothetical protein
324	ETAC_RS00155	66.4632	3.43253	0.65548	5.23666	1.63507e-07	8.78018e-07	hypothetical protein
325	ETAC_RS03400	34.5966	-2.00329	0.384853	-5.20533	1.93653e-07	1.01966e-06	glutamyl-Q tRNA(Asp) ligase
326	ETAC_RS08110	29.921	-2.93402	0.564866	-5.19419	2.05613e-07	1.07742e-06	type III effector phosphothreonine lyase
327	ETAC_RS07235	322.971	-2.36138	0.462499	-5.10569	3.29588e-07	1.68062e-06	anthranilate synthase component I
328	fliL	21.3083	-4.27087	0.839172	-5.08938	3.59229e-07	1.81953e-06	NA
329	ETAC_RS14240	429.19	-2.0785	0.410144	-5.06773	4.02584e-07	2.0256e-06	5-formyltetrahydrofolate cyclo-ligase
330	ETAC_RS10345	31.2121	-2.51824	0.500161	-5.03486	4.78188e-07	2.38512e-06	cytochrome c-type biogenesis protein CcdA
331	ETAC_RS08265	52.4158	-3.72113	0.739401	-5.03263	4.83803e-07	2.40239e-06	heme utilization radical SAM enzyme HutW
332	ETAC_RS07455	19.1406	-3.46385	0.689889	-5.02088	5.14354e-07	2.54161e-06	peptide ABC transporter ATP-binding protein
333	ETAC_RS11475	29.151	-2.88799	0.580754	-4.97282	6.59848e-07	3.23945e-06	type VI secretion system protein EvpG
334	ETAC_RS09040	56.9767	-3.76168	0.75892	-4.95662	7.1731e-07	3.51586e-06	Vibrioferrin receptor PvuA
335	ETAC_RS07115	2286.68	-2.73229	0.556613	-4.90877	9.165e-07	4.4278e-06	acetaldehyde dehydrogenase
336	ETAC_RS12245	77.1755	-3.30699	0.675094	-4.89856	9.65418e-07	4.65672e-06	galactose-1-phosphate uridylyltransferase
337	ETAC_RS03555	46.011	2.64607	0.541935	4.88264	1.04676e-06	5.02512e-06	membrane protein
338	ETAC_RS16315	41.6575	2.64753	0.543166	4.87426	1.09214e-06	5.22644e-06	hypothetical protein
339	ETAC_RS04105	239.745	-2.07112	0.425696	-4.86525	1.14312e-06	5.45316e-06	tryptophan permease
340	ETAC_RS10170	11.9871	-5.06914	1.0671	-4.7504	2.03011e-06	9.41374e-06	flagellar biogenesis protein
341	ETAC_RS06530	24.138	-3.06392	0.645639	-4.74557	2.07924e-06	9.55819e-06	nickel transporter ATP-binding protein NikE
342	ETAC_RS05855	799.244	-2.62277	0.565745	-4.63595	3.55301e-06	1.59229e-05	flagella synthesis protein
343	ETAC_RS03705	20.3074	-2.6623	0.574719	-4.63235	3.6153e-06	1.61782e-05	ribonuclease HII
344	ETAC_RS03380	65.8171	-2.03835	0.440457	-4.6278	3.69563e-06	1.64925e-05	pantoate--beta-alanine ligase
345	ETAC_RS14370	67.3613	-2.61533	0.567491	-4.60859	4.05413e-06	1.79565e-05	adenosine deaminase
346	ETAC_RS17275	17.5126	3.23817	0.714552	4.53175	5.84965e-06	2.521e-05	NA
347	ETAC_RS05915	912.98	-2.20993	0.488699	-4.52207	6.12376e-06	2.63166e-05	flagellar hook protein FlgK
348	ETAC_RS05875	10.5189	-4.41471	0.980496	-4.50252	6.71519e-06	2.87361e-05	flagellar basal body rod protein FlgC
349	ETAC_RS16820	47.7109	-2.52078	0.569123	-4.42923	9.45685e-06	3.93581e-05	N-acetyl-gamma-glutamyl-phosphate reductase
350	ETAC_RS02760	11355.7	-2.47857	0.561922	-4.41088	1.02952e-05	4.23821e-05	NA
351	ETAC_RS15830	35.974	-2.17552	0.500134	-4.34988	1.36213e-05	5.5622e-05	4-alpha-glucanotransferase
352	ETAC_RS00930	38.1805	-2.22509	0.515172	-4.31913	1.56648e-05	6.32008e-05	maltose transporter membrane protein
353	ETAC_RS09035	21.7643	-3.857	0.90915	-4.24242	2.21123e-05	8.72414e-05	iron transporter
354	ETAC_RS13330	106.113	-4.21255	1.00821	-4.17826	2.93742e-05	0.000114112	iron ABC transporter permease
355	galM	41.3232	-2.88219	0.689967	-4.17729	2.95007e-05	0.000114457	NA
356	ETAC_RS03355	32.6167	-2.30577	0.554924	-4.1551	3.25146e-05	0.000125189	PTS acetylgalactosamine transporter subunit IIC
357	ETAC_RS08220	21.5651	2.30672	0.558486	4.13031	3.62267e-05	0.000137907	hypothetical protein
358	ETAC_RS06490	31.3835	2.29056	0.566301	4.04477	5.23743e-05	0.000195454	amino acid antiporter
359	ETAC_RS03345	27.8678	-2.26003	0.561393	-4.02576	5.67916e-05	0.000210624	tagatose-6-phosphate ketose isomerase
360	ETAC_RS10075	2703.22	-3.43006	0.852084	-4.02549	5.68561e-05	0.000210624	flagellar biosynthesis protein
361	ETAC_RS01280	22.8929	-2.10046	0.524013	-4.00842	6.11276e-05	0.000225074	L-fucose isomerase
362	ETAC_RS12020	530.224	2.01397	0.504545	3.99165	6.56143e-05	0.000239848	hypothetical protein
363	ETAC_RS10560	26.3502	-2.4698	0.620907	-3.97773	6.9576e-05	0.00025311	arginine transporter permease subunit ArtQ
364	ETAC_RS09075	31.3119	-2.32291	0.58513	-3.9699	7.19021e-05	0.000260946	protein FldA
365	ETAC_RS08330	28.7814	2.07162	0.523397	3.95803	7.55718e-05	0.000272633	vitamin B12 ABC transporter ATP-binding protein
366	ETAC_RS13355	21.8489	-2.05215	0.520705	-3.9411	8.11091e-05	0.000290537	Vitamin B12 ABC transporter B12-binding protein BtuF
367	ETAC_RS04160	12.0434	-3.20383	0.818075	-3.9163	8.99194e-05	0.000318338	hypothetical protein
368	ETAC_RS03205	16.7821	2.28861	0.598291	3.82525	0.000130641	0.000449902	nucleoside triphosphate hydrolase
369	fliI	57.171	-4.81745	1.26058	-3.82162	0.000132576	0.000456051	NA
370	ETAC_RS11000	12.7923	-2.3325	0.623087	-3.74346	0.000181506	0.000611876	Ferredoxin
371	ETAC_RS08275	12.1706	-2.88762	0.784051	-3.68295	0.00023055	0.00076197	flavin reductase
372	ETAC_RS07005	15.2506	-2.80996	0.763448	-3.68061	0.000232676	0.000767324	hypothetical protein
373	ETAC_RS04450	39.0346	-2.916	0.803682	-3.6283	0.000285296	0.000922802	C4-dicarboxylate ABC transporter
374	ETAC_RS03350	13.5831	-2.17344	0.605245	-3.59101	0.000329402	0.001052	PTS N-acetylgalactosamine transporter subunit IIB
375	ETAC_RS14490	55.6616	-2.43373	0.697307	-3.49018	0.000482704	0.00148834	Lysine decarboxylase inducible
376	ETAC_RS00120	136.835	-3.51135	1.00833	-3.48235	0.000497042	0.00152944	xanthine permease
377	ETAC_RS11510	11.5991	-2.33649	0.676144	-3.45561	0.000549052	0.00168606	type VI secretion system protein EvpN
378	ETAC_RS11980	103.299	-2.06506	0.604357	-3.41695	0.000633269	0.00192905	pyruvate-flavodoxin oxidoreductase
379	ETAC_RS14375	51.8248	-2.29571	0.678965	-3.38119	0.000721732	0.00216591	C4-dicarboxylate ABC transporter
380	rrf	44.4854	-2.06281	0.611769	-3.37187	0.000746594	0.00222818	NA
381	ETAC_RS03340	15.6066	-2.02518	0.600956	-3.36994	0.000751856	0.0022408	DeoR family transcriptional regulator
382	ETAC_RS13335	26.5714	-2.58336	0.76931	-3.35803	0.000785012	0.00232137	Ferric iron ABC transporter ATP-binding protein
383	ETAC_RS07935	56.3813	-2.045	0.611267	-3.34551	0.00082132	0.00242637	cytochrome c551 peroxidase
384	ETAC_RS08955	9.8618	-2.34012	0.70813	-3.30465	0.000950951	0.00277689	glycosyltransferase
385	ETAC_RS14450	9.5129	-2.37506	0.721075	-3.29378	0.00098851	0.00288102	rubredoxin
386	ETAC_RS14100	125.646	-3.75061	1.14053	-3.28847	0.00100733	0.00293024	hypothetical protein
387	ETAC_RS09025	53.9786	-4.88116	1.49668	-3.26132	0.00110894	0.0032043	Vibrioferrin amide bond forming protein PvsD
388	ETAC_RS08290	15.3615	-2.14142	0.672604	-3.18378	0.00145366	0.00408835	hemin transporter
389	ETAC_RS11340	10.1356	-2.17842	0.702591	-3.10056	0.00193157	0.00524185	3-ketoacyl-ACP reductase
390	ETAC_RS14690	6.16394	-2.99945	0.968365	-3.09744	0.001952	0.005269	N-acetylmuramoyl-L-alanine amidase
391	ETAC_RS10340	17.0588	-2.13051	0.695717	-3.06232	0.00219628	0.00586061	hypothetical protein
392	ETAC_RS04250	9.00496	-2.23702	0.735431	-3.04178	0.00235181	0.00623178	protein EsaQ
393	ETAC_RS06545	7.69241	-2.96582	0.977121	-3.03526	0.00240325	0.00635697	nickel transporter permease NikB
394	ETAC_RS07460	10.1834	-2.28925	0.756863	-3.02466	0.00248913	0.00656127	peptide ABC transporter permease
395	ETAC_RS00820	843.804	-3.11086	1.05722	-2.94249	0.00325585	0.00835723	purine biosynthesis protein purH
396	ETAC_RS13325	728.725	-3.30167	1.13256	-2.91524	0.00355419	0.00897871	iron ABC transporter substrate-binding protein
397	ssrS	9783.19	-2.39772	0.825302	-2.90526	0.00366949	0.00924686	NA
