# Supplementary material for: Alteration of fimbria-mediated biofilm formation and virulence in the zoonotic pathogen Edwardsiella piscicida by sub-inhibitory concentrations of erythromycin exposures
Source: Microbiol Spectr. 2026 Apr 27;14(7):e00366-26. doi: 10.1128/spectrum.00366-26 (PMC13340299; doi:10.1128/spectrum.00366-26)
Supplement: Table S2 — Functional analysis data set. [file spectrum.00366-26-s0003.xlsx]

## Sheet: Legend
Functional analysis legend
No	: Number
Expression	: Whether genes are up- or down-regulated by the RNA-seq analysis
Locus	: Gene ID retrieved from NCBI database
Description	: Annotations for function of genes
NOGs	: eggNOG orthologous group identifiers
COG_category	: The COG functional category assigned to the NOG
COG.padj	: FDR-adjusted p-value for enrichment of the corresponding COG category

## Sheet: Table S2
No	Expression	Locus	Description	NOGs	COG_category	COG.padj
1	up-regulated	ETAC_RS08555	phage shock protein C	COG1983@NOG	K, T	0.0015114
2	up-regulated	ETAC_RS08565	Phage shock protein A	COG1842@NOG	K, T	0.0015114
3	up-regulated	ETAC_RS03775	Lipoprotein involved with copper homeostasis and adhesion	COG3015@NOG	M, P	0
4	up-regulated	ETAC_RS07310	peptidase	COG0616@NOG	O, U	0.04268
5	up-regulated	ETAC_RS02500	abc transporter atp-binding protein	COG1127@NOG	Q	0.00806667
6	up-regulated	ETAC_RS02505	(ABC) transporter	COG0767@NOG	Q	0.00806667
7	up-regulated	ETAC_RS06740	Catalyzes the conversion of 5-hydroxyuridine (ho5U) to 5-methoxyuridine (mo5U) at position 34 in tRNA (By similarity)	COG0500@NOG	Q	0.00806667
8	up-regulated	ETAC_RS06460	fumarylacetoacetate (FAA) hydrolase	COG0179@NOG	Q	0.00806667
9	up-regulated	ETAC_RS10220	methyltransferase	COG0500@NOG	Q	0.00806667
10	down-regulated	ETAC_RS01450	Iron-sulfur cluster binding protein	COG1139@NOG	C	0.000668725
11	down-regulated	ETAC_RS03795	alcohol dehydrogenase	COG1454@NOG	C	0.000668725
12	down-regulated	ETAC_RS04345	formate acetyltransferase	COG1882@NOG	C	0.000668725
13	down-regulated	ETAC_RS05415	Malic enzyme	COG0280@NOG COG0281@NOG	C	0.000668725
14	down-regulated	ETAC_RS05615	NAD-dependent malic enzyme	COG0281@NOG	C	0.000668725
15	down-regulated	ETAC_RS06675	D-isomer specific 2-hydroxyacid dehydrogenase	COG0111@NOG	C	0.000668725
16	down-regulated	ETAC_RS07115	alcohol dehydrogenase	COG1012@NOG COG1454@NOG	C	0.000668725
17	down-regulated	ETAC_RS10320	Formate acetyltransferase	COG1882@NOG	C	0.000668725
18	down-regulated	ETAC_RS12355	Succinyl-CoA ligase ADP-forming subunit alpha	COG0074@NOG	C	0.000668725
19	down-regulated	ETAC_RS12360	succinyl-CoA synthetase subunit beta	COG0045@NOG	C	0.000668725
20	down-regulated	ETAC_RS14375	C4-dicarboxylate	COG3069@NOG	C	0.000668725
21	down-regulated	ETAC_RS14470	b-type cytochrome subunit	COG1969@NOG	C	0.000668725
22	down-regulated	ETAC_RS16100	FGGY-family pentulose kinase	COG1069@NOG	C	0.000668725
23	down-regulated	ETAC_RS17085	Produces ATP from ADP in the presence of a proton gradient across the membrane. The alpha chain is a regulatory subunit (By similarity)	COG0056@NOG	C	0.000668725
24	down-regulated	ETAC_RS17090	Produces ATP from ADP in the presence of a proton gradient across the membrane. The gamma chain is believed to be important in regulating ATPase activity and the flow of protons through the CF(0) complex (By similarity)	COG0224@NOG	C	0.000668725
25	down-regulated	ETAC_RS02050	formate acetyltransferase	COG1882@NOG	C	0.000668725
26	down-regulated	ETAC_RS04415	formate acetyltransferase	COG1882@NOG	C	0.000668725
27	down-regulated	ETAC_RS04420	pyruvate formate lyase II activase	COG1180@NOG	C	0.000668725
28	down-regulated	ETAC_RS06350	Iron-containing alcohol dehydrogenase	COG1979@NOG	C	0.000668725
29	down-regulated	ETAC_RS11000	Ferredoxin	COG0633@NOG	C	0.000668725
30	down-regulated	ETAC_RS11285	Involved in acetate metabolism (By similarity)	COG0280@NOG COG0857@NOG	C	0.000668725
31	down-regulated	ETAC_RS11980	Oxidoreductase required for the transfer of electrons from pyruvate to flavodoxin (By similarity)	COG0674@NOG COG1013@NOG COG1014@NOG	C	0.000668725
32	down-regulated	ETAC_RS12365	dihydrolipoamide succinyltransferase	COG0508@NOG	C	0.000668725
33	down-regulated	ETAC_RS12370	2-oxoglutarate dehydrogenase e1 component	COG0567@NOG	C	0.000668725
34	down-regulated	ETAC_RS14450	rubredoxin	COG1773@NOG	C	0.000668725
35	down-regulated	ETAC_RS14480	small subunit	COG1740@NOG	C	0.000668725
36	down-regulated	ETAC_RS04105	Tryptophan transporter of low affinity	COG0814@NOG	E	0.00915017
37	down-regulated	ETAC_RS04110	L-tryptophan indole-lyase	COG3033@NOG	E	0.00915017
38	down-regulated	ETAC_RS04330	Threonine dehydratase	COG1171@NOG	E	0.00915017
39	down-regulated	ETAC_RS07210	The alpha subunit is responsible for the aldol cleavage of indoleglycerol phosphate to indole and glyceraldehyde 3- phosphate (By similarity)	COG0159@NOG	E	0.00915017
40	down-regulated	ETAC_RS07215	The beta subunit is responsible for the synthesis of L- tryptophan from indole and L-serine (By similarity)	COG0133@NOG	E	0.00915017
41	down-regulated	ETAC_RS08860	Arginine ornithine antiporter	COG0531@NOG	E	0.00915017
42	down-regulated	ETAC_RS10560	transporter permease	COG4215@NOG	E	0.00915017
43	down-regulated	ETAC_RS10835	(ABC) transporter	COG0765@NOG	E	0.00915017
44	down-regulated	ETAC_RS16810	Citrulline--aspartate ligase	COG0137@NOG	E	0.00915017
45	down-regulated	ETAC_RS03505	N-acetylglutamate synthase	COG0548@NOG COG1246@NOG	E	0.00915017
46	down-regulated	ETAC_RS04335	Involved in the import of threonine and serine into the cell, with the concomitant import of a proton (symport system) (By similarity)	COG0814@NOG	E	0.00915017
47	down-regulated	ETAC_RS07220	Indole-3-glycerol phosphate synthase	COG0134@NOG COG0135@NOG	E	0.00915017
48	down-regulated	ETAC_RS07225	anthranilate phosphoribosyltransferase	COG0547@NOG	E	0.00915017
49	down-regulated	ETAC_RS07230	Anthranilate synthase component ii	COG0512@NOG	E	0.00915017
50	down-regulated	ETAC_RS07235	anthranilate synthase component I	COG0147@NOG	E	0.00915017
51	down-regulated	ETAC_RS09030	Diaminopimelate decarboxylase	COG0019@NOG	E	0.00915017
52	down-regulated	ETAC_RS10555	(ABC) transporter	COG0834@NOG	E	0.00915017
53	down-regulated	ETAC_RS10830	glutamine ABC transporter periplasmic protein	COG0834@NOG	E	0.00915017
54	down-regulated	ETAC_RS13335	Part of the ABC transporter complex PotABCD involved in spermidine putrescine import. Responsible for energy coupling to the transport system (By similarity)	COG3842@NOG	E	0.00915017
55	down-regulated	ETAC_RS14490	decarboxylase	COG1982@NOG	E	0.00915017
56	down-regulated	ETAC_RS14860	ornithine carbamoyltransferase	COG0078@NOG	E	0.00915017
57	down-regulated	ETAC_RS16815	NAG kinase	COG0548@NOG	E	0.00915017
58	down-regulated	ETAC_RS16820	N-acetyl-glutamate semialdehyde dehydrogenase	COG0002@NOG	E	0.00915017
59	down-regulated	ETAC_RS06550	Nickel ABC transporter, periplasmic nickel-binding protein	COG0747@NOG	E	0.00915017
60	down-regulated	ETAC_RS10755	tryptophan-specific transport protein	COG0814@NOG	E	0.00915017
61	down-regulated	ETAC_RS07460	Permease protein	COG1173@NOG	E, P	0.00915017
62	down-regulated	ETAC_RS07465	(ABC) transporter	COG0601@NOG	E, P	0.00915017
63	down-regulated	ETAC_RS14040	hydrogenase nickel incorporation protein HypB	COG0378@NOG	K, O	0
64	down-regulated	ETAC_RS05845	Flagellar biosynthesis protein flha	COG1298@NOG	N	1.05282e-17
65	down-regulated	ETAC_RS05855	Flagella synthesis protein FlgN	COG3418@NOG	N	1.05282e-17
66	down-regulated	ETAC_RS05870	Structural component of flagellum, the bacterial motility apparatus. Part of the rod structure of flagellar basal body (By similarity)	COG1815@NOG	N	1.05282e-17
67	down-regulated	ETAC_RS05875	flagellar basal-body rod protein flgC	COG1558@NOG	N	1.05282e-17
68	down-regulated	ETAC_RS05895	flagellar basal-body rod protein FlgG	COG4786@NOG	N	1.05282e-17
69	down-regulated	ETAC_RS05900	Assembles around the rod to form the L-ring and probably protects the motor basal body from shearing forces during rotation (By similarity)	COG2063@NOG	N	1.05282e-17
70	down-regulated	ETAC_RS10130	FliG is one of three proteins (FliG, FliN, FliM) that forms the rotor-mounted switch complex (C ring), located at the base of the basal body. This complex interacts with the CheY and CheZ chemotaxis proteins, in addition to contacting components of the motor that determine the direction of flagellar rotation (By similarity)	COG1536@NOG	N	1.05282e-17
71	down-regulated	ETAC_RS10135	Flagellar assembly protein	COG1317@NOG	N	1.05282e-17
72	down-regulated	ETAC_RS10150	Flagellar hook-length control protein	COG3144@NOG	N	1.05282e-17
73	down-regulated	ETAC_RS10160	FliM is one of three proteins (FliG, FliN, FliM) that forms the rotor-mounted switch complex (C ring), located at the base of the basal body. This complex interacts with the CheY and CheZ chemotaxis proteins, in addition to contacting components of the motor that determine the direction of flagellar rotation (By similarity)	COG1868@NOG	N	1.05282e-17
74	down-regulated	ETAC_RS10165	Flagellar motor switch protein	COG1886@NOG	N	1.05282e-17
75	down-regulated	ETAC_RS10170	flagellar biosynthesis protein	COG3190@NOG	N	1.05282e-17
76	down-regulated	ETAC_RS05840	flagellar biosynthetic protein flhB	COG1377@NOG	N	1.05282e-17
77	down-regulated	ETAC_RS05910	Flagellar rod assembly protein muramidase FlgJ	COG1705@NOG COG3951@NOG	N	1.05282e-17
78	down-regulated	ETAC_RS05915	flagellar hook-associated protein	COG1256@NOG	N	1.05282e-17
79	down-regulated	ETAC_RS06365	flagellar motor protein MotA	COG1291@NOG	N	1.05282e-17
80	down-regulated	ETAC_RS10075	Flagellin	COG1344@NOG	N	1.05282e-17
81	down-regulated	ETAC_RS10080	Flagellin	COG1344@NOG	N	1.05282e-17
82	down-regulated	ETAC_RS10085	flagellar hook-associated	COG1345@NOG	N	1.05282e-17
83	down-regulated	ETAC_RS10090	flagellar protein FliS	COG1516@NOG	N	1.05282e-17
84	down-regulated	ETAC_RS10125	The M ring may be actively involved in energy transduction (By similarity)	COG1766@NOG	N	1.05282e-17
85	down-regulated	ETAC_RS06380	Chemotaxis protein cheW	COG0835@NOG	N, T	0.000286197
86	down-regulated	ETAC_RS06390	methyl-accepting chemotaxis	COG0840@NOG	N, T	0.000286197
87	down-regulated	ETAC_RS06385	methyl-accepting chemotaxis	COG0840@NOG	N, T	0.000286197
88	down-regulated	ETAC_RS12055	methyl-accepting chemotaxis protein	COG0840@NOG	N, T	0.000286197
89	down-regulated	ETAC_RS05000	membrane	COG1585@NOG	O, U	0.0345329
